# Supplementary material for: Distinct motor impairments of dopamine D1 and D2 receptor knockout mice revealed by three types of motor behavior
Source: Front Integr Neurosci. 2014 Jul 15;8:56. doi: 10.3389/fnint.2014.00056 (PMC4097398; doi:10.3389/fnint.2014.00056)
Supplement: Supplementary file 1 [file Presentation1.ZIP]

Archive with 4 entries (4 files):
- Sup Fig 2.TIF
- Sup Fig 3.TIF
- Supplementary Material.pdf
- Sup Fig 1.TIF
